# Supplementary material for: Ground reference data for sugarcane biomass estimation in São Paulo state, Brazil
Source: Sci Data. 2018 Aug 7;5:180150. doi: 10.1038/sdata.2018.150 (PMC6080497; doi:10.1038/sdata.2018.150)
Supplement: Supplementary file 1 [file sdata2018150-isa1.zip]

Archive with 6 entries (6 files):
- i_Investigation.txt
- s_study_Molijn.txt
- a_assay_biometrics.txt
- a_assay_lai.txt
- a_assay_biomass.txt
- a_assay_precipitation.txt
