# Supplementary material for: Ground reference data for sugarcane biomass estimation in São Paulo state, Brazil
Source: Sci Data. 2018 Aug 7;5:180150. doi: 10.1038/sdata.2018.150 (PMC6080497; doi:10.1038/sdata.2018.150)
Supplement: Supplementary file 1 [file sdata2018150-isa1.zip › i_Investigation.txt]

# Investigation File generated for Scientific Data with Investigation File Authoring Tool version 0.1.0 on 14/06/2018 - This metadata file is CC0
ONTOLOGY SOURCE REFERENCE
Term Source Name	NCBITAXON	GAZ	UO	OBI	PO	PTO	ENVO	ERO
Term Source File	http://data.bioontology.org/ontologies/NCBITAXON	http://data.bioontology.org/ontologies/GAZ	http://data.bioontology.org/ontologies/UO	http://data.bioontology.org/ontologies/OBI	http://data.bioontology.org/ontologies/PO	http://data.bioontology.org/ontologies/PTO	http://data.bioontology.org/ontologies/ENVO	http://data.bioontology.org/ontologies/ERO
Term Source Version	2016AB	$Revision: 1.512 $	unknown	2014-08-18	Version # 20	September 2016		2013-08-02
Term Source Description	National Center for Biotechnology Information (NCBI) Organismal Classification	Gazetteer	Units of Measurement Ontology	Ontology for Biomedical Investigations	Plant Ontology	Plant Trait Ontology	Environment Ontology	Eagle-I Research Resource Ontology
INVESTIGATION
Investigation Identifier
Investigation Title
Investigation Description
Investigation Submission Date
Investigation Public Release Date
INVESTIGATION PUBLICATIONS
Investigation PubMed ID
Investigation Publication DOI
Investigation Publication Author List
Investigation Publication Title
Investigation Publication Status
Investigation Publication Status Term Accession Number
Investigation Publication Status Term Source REF
INVESTIGATION CONTACTS
Investigation Person Last Name
Investigation Person Mid Initials
Investigation Person First Name
Investigation Person Address
Investigation Person Phone
Investigation Person Fax
Investigation Person Email
Investigation Person Affiliation
Investigation Person Roles
Investigation Person Roles Term Accession Number
Investigation Person Roles Term Source REF
STUDY
Study Identifier	10.1038/sdata.2018.150
Study Title	Ground reference data for sugarcane biomass estimation in São Paulo state, Brazil
Study Submission Date	04/01/2018
Study Public Release Date	07/08/2018
Study Description	http://www.nature.com/articles/sdata2018150#abstract
Study File Name	s_study_Molijn.txt
Comment[Subject Keywords]	/;//;//
Comment[Manuscript Licence]	CC BY-4.0
Comment[Experimental Metadata Licence]	CC0
Comment[Supplementary Information File Name]	
Comment[Supplementary Information File Type]	x-zip-compressed
Comment[Supplementary Information File URL]	http://www.nature.com/articles/sdata2018150#supplementary-information
Comment[Data Repository]	4TU.Centre for Research Data
Comment[Data Record Accession]	doi:10.4121/uuid:37112e18-f794-4d66-a8cd-7f1e92af09fc
Comment[Data Record URI]	https://doi.org/10.4121/uuid:37112e18-f794-4d66-a8cd-7f1e92af09fc
STUDY DESIGN DESCRIPTORS
Study Design Type	observation design	time series design
Study Design Type Term Accession Number	OBI:0300311	OBI:0500020
Study Design Type Term Source REF	OBI	OBI
STUDY PUBLICATIONS
Study PubMed ID
Study Publication DOI
Study Publication Author List
Study Publication Title
Study Publication Status
Study Publication Status Term Accession Number
Study Publication Status Term Source REF
STUDY FACTORS
Study Factor Name
Study Factor Type
Study Factor Type Term Accession Number
Study Factor Type Term Source REF
STUDY ASSAYS
Study Assay Measurement Type	plant structure	leaf area index	plant matter	water-based rainfall
Study Assay Measurement Type Term Accession Number	PO:0009011	TO:0012001	ENVO:01001121	ENVO:01000830
Study Assay Measurement Type Term Source REF	PO	PTO	ENVO	ENVO
Study Assay Technology Type	data collection method	data collection method	data collection method	data collection method
Study Assay Technology Type Term Accession Number	ERO:0001932	ERO:0001932	ERO:0001932	ERO:0001932
Study Assay Technology Type Term Source REF	ERO	ERO	ERO	ERO
Study Assay Technology Platform	""	""	""	""
Study Assay File Name	a_assay_biometrics.txt	a_assay_lai.txt	a_assay_biomass.txt	a_assay_precipitation.txt
STUDY PROTOCOLS
Study Protocol Name	Selection of study area and fields	Biometrics	GPS	Photography	Leaf Area Index (LAI)	Biomass	Precipitation
Study Protocol Type	selection	data collection method	data collection method	data collection method	data collection method	data collection method	data collection method
Study Protocol Type Term Accession Number	OBI:0001928	ERO:0001932	ERO:0001932	ERO:0001932	ERO:0001932	ERO:0001932	ERO:0001932
Study Protocol Type Term Source REF	OBI	ERO	ERO	ERO	ERO	ERO	ERO
Study Protocol Description							
Study Protocol URI	""	""	""	""	""	""	""
Study Protocol Version							
Study Protocol Parameters Name	""	""	""	""	""	""	""
Study Protocol Parameters Name Term Accession Number	""	""	""	""	""	""	""
Study Protocol Parameters Name Term Source REF	""	""	""	""	""	""	""
Study Protocol Components Name	""	""	""	""	""	""	""
Study Protocol Components Type	""	""	""	""	""	""	""
Study Protocol Components Type Term Accession Number	""	""	""	""	""	""	""
Study Protocol Components Type Term Source REF	""	""	""	""	""	""	""
STUDY CONTACTS
Study Person Last Name	Molijn	Iannini	Rocha	Hanssen
Study Person First Name	Ramses A.	Lorenzo	Jansle Vieira	Ramon F.
Study Person Mid Initials				
Study Person Email	r.a.molijn@tudelft.nl	""	""	""
Study Person Phone				
Study Person Fax				
Study Person Address				
Study Person Affiliation	Geoscience and Remote Sensing, Delft University of Technology, Delft 2628CN, The Netherlands	Geoscience and Remote Sensing, Delft University of Technology, Delft 2628CN, The Netherlands	FEAGRI, Unicamp, Campinas 13083-875, Brazil	Geoscience and Remote Sensing, Delft University of Technology, Delft 2628CN, The Netherlands
Study Person Roles				
Study Person Roles Term Accession Number				
Study Person Roles Term Source REF				
Comment[Study Person ORCID]				0000-0002-6067-7561
Comment[Funder]				
Comment[FundRef ID]				
Comment[Funder Term Source REF]				
Comment[Grant Identifier]				
