# Supplementary material for: Ground reference data for sugarcane biomass estimation in São Paulo state, Brazil
Source: Sci Data. 2018 Aug 7;5:180150. doi: 10.1038/sdata.2018.150 (PMC6080497; doi:10.1038/sdata.2018.150)
Supplement: Supplementary file 1 [file sdata2018150-isa1.zip › s_study_Molijn.txt]

Source Name	Characteristics[organism]	Term Source REF	Term Accession Number	Characteristics[geographical location]	Term Source REF	Term Accession Number	Characteristics[environment type]	Term Source REF	Term Accession Number	Characteristics[latitude]	Unit	Term Source REF	Term Accession Number	Characteristics[longitude]	Unit	Term Source REF	Term Accession Number	Comment[ratoon]	Comment[area in hectares]	Comment[start of growth date]	Comment[harvest date]	Protocol REF	Sample Name
Sugarcane field in Sao Paulo state, Brazil	Saccharum hybrid cultivar RB867515	NCBITAXON	NCBITaxon:1890409	Piracicaba Mesoregion	GAZ	GAZ:00094741	cropland biome	ENVO	ENVO:01000245	-22.9607	degree	UO	UO:0000185	-47.4578	degree	UO	UO:0000185	1st cycle	58	2014-10-30	2015-10-07	Selection of study area and fields	F1
Sugarcane field in Sao Paulo state, Brazil	Saccharum hybrid cultivar SP80-3280	NCBITAXON	NCBITaxon:193079	Piracicaba Mesoregion	GAZ	GAZ:00094741	cropland biome	ENVO	ENVO:01000245	-22.8558	degree	UO	UO:0000185	-47.4228	degree	UO	UO:0000185	1st cycle	115	2014-10-14	2015-12-07	Selection of study area and fields	F2
Sugarcane field in Sao Paulo state, Brazil	Saccharum hybrid cultivar SP80-3280	NCBITAXON	NCBITaxon:193079	Piracicaba Mesoregion	GAZ	GAZ:00094741	cropland biome	ENVO	ENVO:01000245	-22.8738	degree	UO	UO:0000185	-47.523	degree	UO	UO:0000185	2nd cycle	25	2014-08-15	2015-07-26	Selection of study area and fields	F3
Sugarcane field in Sao Paulo state, Brazil	Saccharum hybrid cultivar SP80-3280	NCBITAXON	NCBITaxon:193079	Piracicaba Mesoregion	GAZ	GAZ:00094741	cropland biome	ENVO	ENVO:01000245	-22.8895	degree	UO	UO:0000185	-47.5108	degree	UO	UO:0000185	9th cycle	59	2014-08-01	2015-07-21	Selection of study area and fields	F4
Weather stations in Sao Paulo state, Brazil				Piracicaba Mesoregion	GAZ	GAZ:00094741																Selection of study area and fields	Weather stations
