# Supplementary material for: Ground reference data for sugarcane biomass estimation in São Paulo state, Brazil
Source: Sci Data. 2018 Aug 7;5:180150. doi: 10.1038/sdata.2018.150 (PMC6080497; doi:10.1038/sdata.2018.150)
Supplement: Supplementary file 1 [file sdata2018150-isa1.zip › a_assay_biometrics.txt]

Sample Name	Protocol REF	Assay Name	Raw Data File	Comment[Data Repository]	Comment[Data Record Accession]	Comment[Data Record URI]
F1	Biometrics	F1_Biometrics	data/Ground Observations/Measurements/Biophysics/	4TU.Centre for Research Data	doi:10.4121/uuid:37112e18-f794-4d66-a8cd-7f1e92af09fc	https://doi.org/10.4121/uuid:37112e18-f794-4d66-a8cd-7f1e92af09fc
F2	Biometrics	F2_Biometrics	data/Ground Observations/Measurements/Biophysics/	4TU.Centre for Research Data	doi:10.4121/uuid:37112e18-f794-4d66-a8cd-7f1e92af09fc	https://doi.org/10.4121/uuid:37112e18-f794-4d66-a8cd-7f1e92af09fc
F3	Biometrics	F3_Biometrics	data/Ground Observations/Measurements/Biophysics/	4TU.Centre for Research Data	doi:10.4121/uuid:37112e18-f794-4d66-a8cd-7f1e92af09fc	https://doi.org/10.4121/uuid:37112e18-f794-4d66-a8cd-7f1e92af09fc
F4	Biometrics	F4_Biometrics	data/Ground Observations/Measurements/Biophysics/	4TU.Centre for Research Data	doi:10.4121/uuid:37112e18-f794-4d66-a8cd-7f1e92af09fc	https://doi.org/10.4121/uuid:37112e18-f794-4d66-a8cd-7f1e92af09fc
F1	GPS	F1_GPS	data/Ground Observations/Measurements/GPS/	4TU.Centre for Research Data	doi:10.4121/uuid:37112e18-f794-4d66-a8cd-7f1e92af09fc	https://doi.org/10.4121/uuid:37112e18-f794-4d66-a8cd-7f1e92af09fc
F2	GPS	F2_GPS	data/Ground Observations/Measurements/GPS/	4TU.Centre for Research Data	doi:10.4121/uuid:37112e18-f794-4d66-a8cd-7f1e92af09fc	https://doi.org/10.4121/uuid:37112e18-f794-4d66-a8cd-7f1e92af09fc
F3	GPS	F3_GPS	data/Ground Observations/Measurements/GPS/	4TU.Centre for Research Data	doi:10.4121/uuid:37112e18-f794-4d66-a8cd-7f1e92af09fc	https://doi.org/10.4121/uuid:37112e18-f794-4d66-a8cd-7f1e92af09fc
F4	GPS	F4_GPS	data/Ground Observations/Measurements/GPS/	4TU.Centre for Research Data	doi:10.4121/uuid:37112e18-f794-4d66-a8cd-7f1e92af09fc	https://doi.org/10.4121/uuid:37112e18-f794-4d66-a8cd-7f1e92af09fc
F1	Photography	F1_Photography	data/Ground Observations/Measurements/Photos/	4TU.Centre for Research Data	doi:10.4121/uuid:37112e18-f794-4d66-a8cd-7f1e92af09fc	https://doi.org/10.4121/uuid:37112e18-f794-4d66-a8cd-7f1e92af09fc
F2	Photography	F2_Photography	data/Ground Observations/Measurements/Photos/	4TU.Centre for Research Data	doi:10.4121/uuid:37112e18-f794-4d66-a8cd-7f1e92af09fc	https://doi.org/10.4121/uuid:37112e18-f794-4d66-a8cd-7f1e92af09fc
F3	Photography	F3_Photography	data/Ground Observations/Measurements/Photos/	4TU.Centre for Research Data	doi:10.4121/uuid:37112e18-f794-4d66-a8cd-7f1e92af09fc	https://doi.org/10.4121/uuid:37112e18-f794-4d66-a8cd-7f1e92af09fc
F4	Photography	F4_Photography	data/Ground Observations/Measurements/Photos/	4TU.Centre for Research Data	doi:10.4121/uuid:37112e18-f794-4d66-a8cd-7f1e92af09fc	https://doi.org/10.4121/uuid:37112e18-f794-4d66-a8cd-7f1e92af09fc
