# Supplementary material for: Ground reference data for sugarcane biomass estimation in São Paulo state, Brazil
Source: Sci Data. 2018 Aug 7;5:180150. doi: 10.1038/sdata.2018.150 (PMC6080497; doi:10.1038/sdata.2018.150)
Supplement: Supplementary file 1 [file sdata2018150-isa1.zip › a_assay_precipitation.txt]

Sample Name	Protocol REF	Assay Name	Raw Data File	Comment[Data Repository]	Comment[Data Record Accession]	Comment[Data Record URI]
Weather stations	Precipitation	Precipitation	data/Ground Observations/Measurements/Precipitation/	4TU.Centre for Research Data 	doi:10.4121/uuid:37112e18-f794-4d66-a8cd-7f1e92af09fc	https://doi.org/10.4121/uuid:37112e18-f794-4d66-a8cd-7f1e92af09fc
